# Supplementary material for: FGFR1–4 RNA-Based Gene Alteration and Expression Analysis in Squamous Non-Small Cell Lung Cancer
Source: Int J Mol Sci. 2022 Sep 10;23(18):10506. doi: 10.3390/ijms231810506 (PMC9505002; doi:10.3390/ijms231810506)
Supplement: Supplementary file 1 [file ijms-23-10506-s001.zip]

Archive with 1 entries (1 files):
- ijms-1864175-supplementary.pdf
